# Supplementary material for: Health effects of Indigenous language use and revitalization: a realist review
Source: Int J Equity Health. 2022 Nov 28;21:169. doi: 10.1186/s12939-022-01782-6 (PMC9703682; doi:10.1186/s12939-022-01782-6)
Supplement: Supplementary file 1 — Additional file 1. [file 12939_2022_1782_MOESM1_ESM.xlsx]

## Sheet: selected
Covidence #	Reference	issue	pos/neg	quaL/quanT	L1/L2	N	Age	Method	Area	Group	Notes	issue	Methods
#3428	Hallett, Darcy; Chandler, Michael J.; Lalonde, C. E. 2007	suicide	1	T	L1	220	all	public rec.	Canada	First Nations		crime	census
#3785	Wilson, W.H.; Kamanā, K. 2017 [cf. Wilson 2012]	education	1	T	L2	unk	youth	public rec.	Hawaii	Hawaiin Native	same data as in 2012?	diabetes	interview
#3890	Oster 2014	diabetes	1	T	L1/L2	13 commun.	adult	public rec.	Alberta	First Nations		drug/alc	public rec.
#3412	Australian Bureau of Statistics, 2011	drug/alc	1	T	L1/L2		youth	census	Australia	Aboriginal and Torres Strait Islander		education	self report
#3412	Australian Bureau of Statistics, 2011	crime	1	T	L1/L2		youth	census	Australia	Aboriginal and Torres Strait Islander		general	survey
#3456	Coe et al 2004	general	1	T	L1	559	adult	survey	AZ	Hopi		mental	trial
#3456	Coe et al 2004	smoking	1	T	L1	559	adult	survey	AZ	Hopi		obesity	case study
#3456	Coe et al 2004	obesity	1	T	L1	559	adult	survey	AZ	Hopi		other
#4217	Hodge Nandy 2011	general	1	T	L1	442	adult	survey	Calif.	various		suicide
missed: #3471	Torres Stone, Whitbeck, Chen, Johnson, & Olson, 2006	drug/alc	1	T	L1/L2	732	adult	trial	US/Canada	various	lg. part (but too small) of culture	smoking
#3440	Trewin & Madden, 2005	general	1	T	L1/L2	64600	adult	survey	Australia	Aboriginal and Torres Strait Islander	p. 95
#3869	Janssen, Lévesque, Xu 2014	general	1	T	L1/L2	3184	children	survey	Canada	First Nations
#3416	Brown et al. 2012	general	1	L	L1	small	elders	interview	BC	Namgis First Nation
#3470	Grayshield et al. 2015	general	1	L	L1/L2	11	elders	self report	NA	various
#3502	Gibson et al. 2021	suicide	0	T	L1/L2	127	youth	public rec.	Australia	Aboriginal and Torres Strait Islander
#4094	Condon 2006	other	-1	T	L1	1197	adult	public rec.	Australia	Aboriginal
#3958	Auger et al. 2012	other	-1	T	L1/L2	513 and 3836	adult	public rec.	Canada	Inuit vs. First Nations	Inuit neg., FN neutral or positive
#4040	Diaz-Olavarrieta et al. 2009	other	-1	T	L1	7572	adult	interview	Bolivia	Indigenous	Almost all were bilingual in Spanish
#4215	Hodge, Geishirt Cantrell, & Kim, 2011	obesity	1	T	L1	457	adult	survey	Calif.	various	confusing; trends in right direction
#4251	Brega et al. 2019	other	1	T	L1/L2	990	adult	self report	AZ	Navajo	weak assoc. w/ lg (may be confounded w/ SES)
#4267	Wilson et al. 2021	other	1	T	L1/L2	562	adult	self report	Plains	US
#3411	Antone 2002	general	1	L	L2	1	adult	self report	Canada	Oneida
#3450	Biddle 2014	general	1	T	L1	215	adult	survey	Australia
#4290	Liebenberg 2015	mental	1	T	L1/L2	228	youth	trial	Labrador	Inuit	resilience
#4291	Philip 2017	other	1	T	L1/L2	486	adult	public rec.	Alaska	Yupik
#4333	Arim 2016	education	1	T	L1/L2	699	children	survey	Quebec	Inuit
#4350	Bougie 2010	education	1	T	L1/L2	4860	children	survey	Canada	First Nations
#3415	Brandon 2016	drug/alc	1	T	L1/L2	28410	youth	census	Canada	First Nations	MS thesis
#3418	Cooke 2013	obesity	-1	T	L1/L2	3820;240	youth	survey	Canada	Metis	only 5.9% in census spoke; younger girls (but not boys) more obese w/ lg.
#5780	Banham 2019	general	-1	T	L1	338	adult	survey	Australia	Aboriginal
#5854	Bougie 2018	education	-1	T	L1/L2	large	adult	census	Canada	First Nations
#3420	Dana-Sacco 2012	general	1	L	L1	8	elders	interview	Maine	Maliseet
#3449	Dockery 2010	general	1	T	L1/L2	9359	adult	survey	Australia	Aboriginal and Torres Strait Islander	for "strong cultural attachment" only
#3449	Dockery 2010	crime	0	T	L1/L2	9359	adult	survey	Australia	Aboriginal and Torres Strait Islander	"general" includes "self-assesed health" and "employment"
#3449	Dockery 2010	drug/alc	1	T	L1/L2	9359	adult	survey	Australia	Aboriginal and Torres Strait Islander	2002 NATSISS
#3449	Dockery 2010	education	1	T	L1/L2	9359	adult	survey	Australia	Aboriginal and Torres Strait Islander
#4441	Ryan 2017	smoking	-1	T	L1/L3	1700	youth	survey	Canada	First Nations
#3421	Dockery 2011	general	1	T	L1/L2	7823	adult	survey	Australia	Aboriginal and Torres Strait Islander	2008 NATSISS
#3421	Dockery 2011	crime	0	T	L1/L2	7823	adult	survey	Australia	Aboriginal and Torres Strait Islander	direct loading for "language"
#3421	Dockery 2011	drug/alc	1	T	L1/L2	7823	adult	survey	Australia	Aboriginal and Torres Strait Islander
#3421	Dockery 2011	education	0	T	L1/L2	7823	adult	survey	Australia	Aboriginal and Torres Strait Islander
#3423	Durie 1997	general	0	L	L1/L2	397	adult	survey	New Zeland	Maori	qual report, not shown in numbers.
#4482	Pearce 2018	mental	1	T	L1/L2	191	adult	trial	BC	various
#4511	Ritland 2021	suicide	1	T	L1/L2	327	adult	trial	BC	various
#4572	Currie 2011	drug/alc	1	T	L1/L2	60	adult	survey	BC	various
#3460	Eliassen 2012	general	1	T	L1	1724	adult	survey	polar	Alaska, Norway, [Greenland]
#3458	Mmari 2010	general	1	L	L1/L2	172	adult	interview	3 sites	US
#4766	Guèvremont 2017	education	1	T	L2	1936	all	survey	Canada	various
#3424	Erasmus 2019	general	1	L	L2	8	adult	interview	BC	various
#3427	FirstNationsRegionalLongitudnialHealthSurvey 2005	general	0	T	L1/L2	10962	adult	survey	Canada	various
#6038	Zienczuk 2012	obesity	1	T	L1	2592	adult	survey	Canada	Inuit
#3426	FirstNationsInformationGovernanceCentre(FNIGC) 2012	suicide	1	T	L1/L2	11043	adult	survey	Canada	various	lots of null results as well
#3452	Greenfield 2015	general	0	T	L1/L2	83	adult	trial	Southwest	one tribe
#6850	Galloway 2015	other	1	T	L1/L2	2097	adult	survey	Canada	Inuit
#3454	Guèvremont 2012	general	0	T	L1/L2	15362	children	survey	Canada	First Nations	confusing, contradictory results
#3463	Haggarty 2008	suicide	1	T	L1/L2	111	youth,adult	survey	Nunavut	Inuit
#3429	Han 1994	general	1	T	L1	429	adult	survey	S Dak	Lakota
#7206	O'Donnell 2010	education	1	T	L1	110	adult	survey	Mexico	Indigenous
#4215	Hodge 2011 (w/ Cantrell & Kim)	obesity	0	T	L1	457	adult	survey	Calif.	Indigenous
#7485	McEwan 2004	education	-1	T	L1	many	children	survey	Bolivia, Chile	indigenous
#7605	Myers 1999	other	0	T	L1/L2	566	youth,adult	survey	Ontario	Indigenous	confusing stats; is less intercourse an outcome?
#3431	Jenni 2017	general	1	L	L1/L2	10	adult	interview	BC	First Nations	reports from Master/Apprentice
#3461	Pearce 2015	mental	1	T	L1/L2	191	adult	trial	BC	various
#6530	Ryan 2018	general	0	T	L1/L2	5810	adult	survey	Canada	First Nations	physical activity
#4275	Perdue 2011	general	-1	T	L1/L2	751	adult	survey	Plains, SW	various	neg. for getting a colonoscopy
#3432	Mosley-Howard 2016	education	1	T	L2	19	adult	interview	Ohio	Myaamia
#3734	Nasreen 2018	mental	0	T	L1/L2	6160	adult	survey	Canada	various	"neg" result is in fact null
#4577	O'Sullivan 2010	general	0	T	L1/L2	274445	adult	census	Canada	various	mixed resuts = 0
#4613	VanBewer 2017	smoking	-1	T	L1/L2	3056	youth	survey	Canada	First Nations
#3444	Wingert 2007	general	-1	T	L1	2065	adult	survey	Canada	First Nations
#3451	Wright 1995	mental	1	T	L2	103	children	trial	Nunavik	Inuit	self-esteem
#3472	Petrucka 2016	education	1	L	L2	6	youth	interview	Sask	Lakota
#3677	Teng 2019	diabetes	1	T	L1	14043	adult	public rec.	New Zeland	Maori
#4731	Greenfield 2018	drug/alc	1	T	L1/L2	347	youth	survey	Southwest	various
#4731	Greenfield 2018	smoking	1	T	L1/L2	347	youth	survey	Southwest	various
#3445	Zubrick 2006	education	-1	T	L1/L2	29800	children	survey	Australia	various	schools were English only, acad meas in Engl.
#3469	Ryan 2015	smoking	-1	T	L1/L2	6610	adult	survey	Canada	various
#3435	Shea 2019	education	1	T	L2	32	youth	public rec.	Ohio	Myaamia
#3435	Shea 2019	general	1	L	L2	800	all	interview	Oklahoma	Myaamia
#3578	Quezada-Sánchez 2020	general	-1	T	L1	1041	children	survey	Mexico	various	diet diversity, mother's language
#3586	Margarita 2020		-1	T	L1	13565	children	survey	Peru	Aymara	child violence, ***but results seem opposite of what they report
#5112	Ryan, Cooke, Leatherdale, 2016	drug/alc	0	T	L1/L2	14410	youth,adult	survey	Canada	various
#3486	Gonzalez 2021	mental	1	T	L2	163	youth	survey	MN/WI	Anishinaabe	better corr through spirituality
#5650	Matika 2021	mental	1	T	L2	4691	youth	survey	New Zeland	Maori	weak, confusing
#5220	Hossain 2019	mental	1	T	L1/L2	14215	adult	survey	Canada	First Nations	culture, which is mostly lg.; stronger in non-urban
#5240	Cairney 2017	general	1	T	L1/L2	842	adult	survey	Australia	Aboriginal	esp. "Aboriginal literacy"
#5600	Garza-Rodriguez 2021	general	-1	T	L1/L2	87826	all	survey	Mexico	Indigenous	indig likely poorer; data by household
#5794	Blanco 2019	education	-1	T	L1	161489	children	survey	Mexico	Indigenous	in Spanish; measures in Sp. dominant schools
#3442	Verney 2019	mental	-1	T	L1	818	elders	trial	US	various	test in English, possible biling disadvantage
#3517	Wright 2021	general	1	T	L1	9691	adult	survey	Australia	Aboriginal and Torres Strait Islander
#3646	Sivak 2019	general	1	L	L2	16	adult	interview	Australia	Aboriginal
#3747	Wilson 2018	education	1	T	L1	842	adult	survey	Australia	Aboriginal
#3705	Paulino 2019	general	-1	T	L1	unk	adult	survey	4 countries
#3697	Tapia 2019	general	-1	T	L1	857	adult	public rec.	Australia	Aboriginal
#3692	Schultz 2019	general	1	T	L1/L2	841	adult	survey	Australia	Aboriginal
#3473	Ryan 2016	smoking	-1	T	L1/L2	12720	adult	survey	Canada	various
#3436	Taff 2018	general	1	L	L2	7	adult	self report	US	various
#3455	Watahomigie 1995	education	1	L	L2	unk	children	public rec.	AZ	Hualapai
#3441	Usborne 2011	education	0	T	L2	200	children	trial	Maritime	Mi’kmaq
#4619	Capone 2010	general	-1	T	L1/L2	95 commun.	community	survey	Canada	First Nations	community-wide econ. and well-being
#6429	Guèvremont 2019	education	1	T	L1/L2	6222	children	survey	Canada	First Nations
#5137	Pickel 2012	drug/alc	0	T	L1/L2	10000	adult	survey	Canada	First Nations
#3866	Moreno-Montoya 2015	other	-1	T	L1	19213	adult	survey	Mexico	various
#4630	Hopkins 2013	general	0	T	L1/L2	many	youth	survey	Australia	Aboriginal	4 studies, all null results.
#3437	Taylor 2003	education	1	T	L1/L2	150	children	trial	Nunavik	Inuit
#3437	Taylor 2003	mental	1	T	L1/L2	150	children	trial	Nunavik	Inuit	self-esteem
#7642	KueYoung 1996	obesity	-1	T	L1/L2	434	adult	survey	Canada	Inuit	confusing results
#3636	Hubert 2020	other	-1	T	L1/L2	9754	adult	survey	Mexico	various
#5543	Euale 2018	general	1	L	L1	some	elders	interview	BC	Splatsin
#4809	Wolsko 2009	smoking	1	T	L1/L2	488	youth	survey	Alaska	Yupik	is using smokeless a benefit?
#3443	Wilson 2012	education	1	L	L2	unk	children	public rec.	Hawaii	Hawaiin Native	lg. use in only 8.4% of study pop.
#5223	Lewis 2020	general	1	T	L1	279	adult	survey	Nova Scotia	Mi’kmaq	secondary report by head of household?
#5223	Lewis 2020	mental	-1	T	L1	279	adult	survey	Nova Scotia	Mi’kmaq	depression
#4284	Fuller-Thomson 2019 (= 2020)	suicide	1	T	L1/L2	2680	adult	survey	Canada	First Nations
#4424	Pezzia 2021	suicide	1	T	L1/L2	55	adult	interview	Guatemala	Mayan
#4508	English 2014	general	1	L	L1/L2	18	children	interview	Canada	first Nations
#4048	Galvan 2008 (nutrition)	general	-1	T	L1	120	children	survey	Mexico	Indigenous	is the N for families?
#3950	Biddle 2012	mental	0	T	L1/L2	30600	all	survey	Australia	Aboriginal	mixed resuts = 0
#4487	Badets 2018	general	0	T	L1/L2	unk	youth	survey	Canada	first Nations
#4618	Gates 2016	obesity	0	T	L1/L2	various	youth	survey	Canada	first Nations
#4948	O'Gorman 2015	education	-1	T	L1/L2	unk	youth	survey	Canada	first Nations
#6230	Delprato 2021 add "general"	education	-1	T	L1	9107	children	survey	Guatemala, Paraguay	Indigenous	acad achievement in dominant lg.
#6847	Wham 2015	obesity	0	T	L1/L2	63	adult	survey	New Zeland	Maori	pos. result is spurious
#6260	Guenther 2021	education	-1	T	L1	unk	adult	survey	Australia	Aboriginal and Torres Strait Islander	grad from Engl. instruction schools
#6755	Levitan 2016	education	-1	T	L1	unk	children	survey	Peru, Ecuador	Indigenous	school perf, Spanish testing
#7729	Thomas 1986	education	1	T	L1/L2	482	children	survey	New Zeland	Maori
#6968	MieryTerán 2013	education	1	T	L1	48000	children	survey	Mexico	Mayan	ed higher for Mayans in mostly Mayan-speaking comm.
#3685	Villalobos 2019	other	-1	T	L1	9273	adult	survey	Mexico	various	corr w/ poverty as well
#5775	Hond 2019	general	1	T	L1/L2	unk	adult	interview	New Zeland	Maori
#4876	Baron 2021	general	1	L	L1/L2	21	adult	interview	Canada	Inuit
#4876	Baron 2021	general	0	T	L1/L2	4450	adult	survey	Canada	Inuit
#5099	Usborne 2009	education	1	T	L1/L2	110	children	public rec.	Canada	Inuit
#6097	Richmond 2009	general	1	T	L1/L2	26290	adult	survey	Canada	Inuit
#3417	Clark 2017 Same data as Clark 2013
#7558	Bjerregaard 2002	general	1	T	L1/L2	2109	adult	survey	Greenland	Inuit
#6596	Tulloch 2017	education	1	L	L1/L2	66	adult	interview	Nunavut	Inuit	lg use improved literacy
#6695	Hill 2016	education	1	L	L2	5	youth	interview	New Zeland	Maori	lg impoved ed
#6709	Hill 2016	education	1	L	L2	1	youth	interview	New Zeland	Maori	lg did not impede ed
#7146	Gunn 2011	education	1	L	L1/L2	unk	youth	survey	Alberta	First Nations	Lg inclusion in curric retained students
#3854	Solano-Flores 2015	education	0	T	L1/L2	356	children	trial	Mexico	Yucatec	meaningless diff in lg.
#4494	Kulmann 2012	general	1	L	L2	5	youth	interview	Canada	Anishinaabe	lg. improves uptake of indigenous knowledge
#4540	Colquhoun 2012	general	1	L	L1/L2	1687	youth	survey	Australia	Aboriginal	lg. improves self-esteem
#6215	Menzies 2021	general	1	L	L1/L2	251	elders	interview	New Zeland	Maori	lg. important for brain health
#6483	Hermosilla 2019	general	1	T	L1/L2	96	youth	trial	Chile	Indigenous	improved intercultural communication
#3941	Clark 2013	general	1	L	L1/L2	78	adult	survey	Canada	First Nations	lg leads to more connection and participation in healing ceremonies
